# Supplementary material for: The pattern of 1‐aminocyclopropane‐1‐carboxylate oxidase induction in the tomato leaf petiole abscission zone is independent of expression of the ribonuclease‐LX‐encoding LeLX gene
Source: Plant Biol (Stuttg). 2018 Apr 26;20(4):722–8. doi: 10.1111/plb.12730 (PMC6032998; doi:10.1111/plb.12730)
Supplement: Supplementary file 3 — Fig. S2. Western blot of the proteins extracted from the flower pedicels before and after abscission induction, using ACC oxidase antibodies. [file PLB-20-722-s003.xlsx]

## Sheet: ACO1 whole set
genotype1	leaf1	zone1	treatment1	genotype2	leaf2	zone2	treatment2	Comparison	genotype.leaf.zone.treatment.diff	genotype.leaf.zone.treatment.lwr	genotype.leaf.zone.treatment.upr	p-value
WT	L1	D	E	lx17	L1	D	E	WT:L1:D:E-lx17:L1:D:E	-7.83	-100.647	84.9868	1
lx17	L2	D	E	lx17	L1	D	E	lx17:L2:D:E-lx17:L1:D:E	27.6633	-65.1534	120.48	0.999945
WT	L2	D	E	lx17	L1	D	E	WT:L2:D:E-lx17:L1:D:E	-8.32	-101.137	84.4968	1
lx17	L3	D	E	lx17	L1	D	E	lx17:L3:D:E-lx17:L1:D:E	158.017	65.1999	250.833	8.53e-06
WT	L3	D	E	lx17	L1	D	E	WT:L3:D:E-lx17:L1:D:E	44.86	-47.9568	137.677	0.964188
lx17	L1	P	E	lx17	L1	D	E	lx17:L1:P:E-lx17:L1:D:E	61.4533	-31.3634	154.27	0.634626
WT	L1	P	E	lx17	L1	D	E	WT:L1:P:E-lx17:L1:D:E	31.6167	-61.2001	124.433	0.999555
lx17	L2	P	E	lx17	L1	D	E	lx17:L2:P:E-lx17:L1:D:E	40.2633	-52.5534	133.08	0.988827
WT	L2	P	E	lx17	L1	D	E	WT:L2:P:E-lx17:L1:D:E	44.8433	-47.9734	137.66	0.96432
lx17	L3	P	E	lx17	L1	D	E	lx17:L3:P:E-lx17:L1:D:E	82.2667	-10.5501	175.083	0.145562
WT	L3	P	E	lx17	L1	D	E	WT:L3:P:E-lx17:L1:D:E	93.12	0.303227	185.937	0.048371
lx17	L1	D	K	lx17	L1	D	E	lx17:L1:D:K-lx17:L1:D:E	-57.7233	-150.54	35.0934	0.738665
WT	L1	D	K	lx17	L1	D	E	WT:L1:D:K-lx17:L1:D:E	-57.9333	-150.75	34.8834	0.733088
lx17	L2	D	K	lx17	L1	D	E	lx17:L2:D:K-lx17:L1:D:E	-58.3367	-151.153	34.4801	0.722263
WT	L2	D	K	lx17	L1	D	E	WT:L2:D:K-lx17:L1:D:E	-57.4567	-150.273	35.3601	0.745683
lx17	L3	D	K	lx17	L1	D	E	lx17:L3:D:K-lx17:L1:D:E	-53.0733	-145.89	39.7434	0.848816
WT	L3	D	K	lx17	L1	D	E	WT:L3:D:K-lx17:L1:D:E	-58.9367	-151.753	33.8801	0.705899
lx17	L1	P	K	lx17	L1	D	E	lx17:L1:P:K-lx17:L1:D:E	-57.9867	-150.803	34.8301	0.731666
WT	L1	P	K	lx17	L1	D	E	WT:L1:P:K-lx17:L1:D:E	-60.2567	-153.073	32.5601	0.668961
lx17	L2	P	K	lx17	L1	D	E	lx17:L2:P:K-lx17:L1:D:E	-60.1267	-152.943	32.6901	0.672648
WT	L2	P	K	lx17	L1	D	E	WT:L2:P:K-lx17:L1:D:E	-59.69	-152.507	33.1268	0.68496
lx17	L3	P	K	lx17	L1	D	E	lx17:L3:P:K-lx17:L1:D:E	-58.0133	-150.83	34.8034	0.730953
WT	L3	P	K	lx17	L1	D	E	WT:L3:P:K-lx17:L1:D:E	-58.6067	-151.423	34.2101	0.714936
lx17	L2	D	E	WT	L1	D	E	lx17:L2:D:E-WT:L1:D:E	35.4933	-57.3234	128.31	0.997699
WT	L2	D	E	WT	L1	D	E	WT:L2:D:E-WT:L1:D:E	-0.49	-93.3068	92.3268	1
lx17	L3	D	E	WT	L1	D	E	lx17:L3:D:E-WT:L1:D:E	165.847	73.0299	258.663	2.75e-06
WT	L3	D	E	WT	L1	D	E	WT:L3:D:E-WT:L1:D:E	52.69	-40.1268	145.507	0.856562
lx17	L1	P	E	WT	L1	D	E	lx17:L1:P:E-WT:L1:D:E	69.2833	-23.5334	162.1	0.410295
WT	L1	P	E	WT	L1	D	E	WT:L1:P:E-WT:L1:D:E	39.4467	-53.3701	132.263	0.991219
lx17	L2	P	E	WT	L1	D	E	lx17:L2:P:E-WT:L1:D:E	48.0933	-44.7234	140.91	0.931271
WT	L2	P	E	WT	L1	D	E	WT:L2:P:E-WT:L1:D:E	52.6733	-40.1434	145.49	0.856894
lx17	L3	P	E	WT	L1	D	E	lx17:L3:P:E-WT:L1:D:E	90.0967	-2.72011	182.913	0.066923
WT	L3	P	E	WT	L1	D	E	WT:L3:P:E-WT:L1:D:E	100.95	8.13323	193.767	0.019787
lx17	L1	D	K	WT	L1	D	E	lx17:L1:D:K-WT:L1:D:E	-49.8933	-142.71	42.9234	0.906057
WT	L1	D	K	WT	L1	D	E	WT:L1:D:K-WT:L1:D:E	-50.1033	-142.92	42.7134	0.902777
lx17	L2	D	K	WT	L1	D	E	lx17:L2:D:K-WT:L1:D:E	-50.5067	-143.323	42.3101	0.896277
WT	L2	D	K	WT	L1	D	E	WT:L2:D:K-WT:L1:D:E	-49.6267	-142.443	43.1901	0.91012
lx17	L3	D	K	WT	L1	D	E	lx17:L3:D:K-WT:L1:D:E	-45.2433	-138.06	47.5734	0.961055
WT	L3	D	K	WT	L1	D	E	WT:L3:D:K-WT:L1:D:E	-51.1067	-143.923	41.7101	0.886122
lx17	L1	P	K	WT	L1	D	E	lx17:L1:P:K-WT:L1:D:E	-50.1567	-142.973	42.6601	0.901933
WT	L1	P	K	WT	L1	D	E	WT:L1:P:K-WT:L1:D:E	-52.4267	-145.243	40.3901	0.861752
lx17	L2	P	K	WT	L1	D	E	lx17:L2:P:K-WT:L1:D:E	-52.2967	-145.113	40.5201	0.864274
WT	L2	P	K	WT	L1	D	E	WT:L2:P:K-WT:L1:D:E	-51.86	-144.677	40.9568	0.872553
lx17	L3	P	K	WT	L1	D	E	lx17:L3:P:K-WT:L1:D:E	-50.1833	-143	42.6334	0.901509
WT	L3	P	K	WT	L1	D	E	WT:L3:P:K-WT:L1:D:E	-50.7767	-143.593	42.0401	0.891779
WT	L2	D	E	lx17	L2	D	E	WT:L2:D:E-lx17:L2:D:E	-35.9833	-128.8	56.8334	0.997238
lx17	L3	D	E	lx17	L2	D	E	lx17:L3:D:E-lx17:L2:D:E	130.353	37.5366	223.17	0.000433
WT	L3	D	E	lx17	L2	D	E	WT:L3:D:E-lx17:L2:D:E	17.1967	-75.6201	110.013	1
lx17	L1	P	E	lx17	L2	D	E	lx17:L1:P:E-lx17:L2:D:E	33.79	-59.0268	126.607	0.998831
WT	L1	P	E	lx17	L2	D	E	WT:L1:P:E-lx17:L2:D:E	3.95333	-88.8634	96.7701	1
lx17	L2	P	E	lx17	L2	D	E	lx17:L2:P:E-lx17:L2:D:E	12.6	-80.2168	105.417	1
WT	L2	P	E	lx17	L2	D	E	WT:L2:P:E-lx17:L2:D:E	17.18	-75.6368	109.997	1
lx17	L3	P	E	lx17	L2	D	E	lx17:L3:P:E-lx17:L2:D:E	54.6033	-38.2134	147.42	0.815721
WT	L3	P	E	lx17	L2	D	E	WT:L3:P:E-lx17:L2:D:E	65.4567	-27.3601	158.273	0.517775
lx17	L1	D	K	lx17	L2	D	E	lx17:L1:D:K-lx17:L2:D:E	-85.3867	-178.203	7.43011	0.108073
WT	L1	D	K	lx17	L2	D	E	WT:L1:D:K-lx17:L2:D:E	-85.5967	-178.413	7.22011	0.105866
lx17	L2	D	K	lx17	L2	D	E	lx17:L2:D:K-lx17:L2:D:E	-86	-178.817	6.81677	0.101733
WT	L2	D	K	lx17	L2	D	E	WT:L2:D:K-lx17:L2:D:E	-85.12	-177.937	7.69677	0.11093
lx17	L3	D	K	lx17	L2	D	E	lx17:L3:D:K-lx17:L2:D:E	-80.7367	-173.553	12.0801	0.167402
WT	L3	D	K	lx17	L2	D	E	WT:L3:D:K-lx17:L2:D:E	-86.6	-179.417	6.21677	0.095834
lx17	L1	P	K	lx17	L2	D	E	lx17:L1:P:K-lx17:L2:D:E	-85.65	-178.467	7.16677	0.105312
WT	L1	P	K	lx17	L2	D	E	WT:L1:P:K-lx17:L2:D:E	-87.92	-180.737	4.89677	0.083867
lx17	L2	P	K	lx17	L2	D	E	lx17:L2:P:K-lx17:L2:D:E	-87.79	-180.607	5.02677	0.084986
WT	L2	P	K	lx17	L2	D	E	WT:L2:P:K-lx17:L2:D:E	-87.3533	-180.17	5.46344	0.088839
lx17	L3	P	K	lx17	L2	D	E	lx17:L3:P:K-lx17:L2:D:E	-85.6767	-178.493	7.14011	0.105035
WT	L3	P	K	lx17	L2	D	E	WT:L3:P:K-lx17:L2:D:E	-86.27	-179.087	6.54677	0.099042
lx17	L3	D	E	WT	L2	D	E	lx17:L3:D:E-WT:L2:D:E	166.337	73.5199	259.153	2.56e-06
WT	L3	D	E	WT	L2	D	E	WT:L3:D:E-WT:L2:D:E	53.18	-39.6368	145.997	0.846621
lx17	L1	P	E	WT	L2	D	E	lx17:L1:P:E-WT:L2:D:E	69.7733	-23.0434	162.59	0.39722
WT	L1	P	E	WT	L2	D	E	WT:L1:P:E-WT:L2:D:E	39.9367	-52.8801	132.753	0.98984
lx17	L2	P	E	WT	L2	D	E	lx17:L2:P:E-WT:L2:D:E	48.5833	-44.2334	141.4	0.924917
WT	L2	P	E	WT	L2	D	E	WT:L2:P:E-WT:L2:D:E	53.1633	-39.6534	145.98	0.846965
lx17	L3	P	E	WT	L2	D	E	lx17:L3:P:E-WT:L2:D:E	90.5867	-2.23011	183.403	0.063547
WT	L3	P	E	WT	L2	D	E	WT:L3:P:E-WT:L2:D:E	101.44	8.62323	194.257	0.018668
lx17	L1	D	K	WT	L2	D	E	lx17:L1:D:K-WT:L2:D:E	-49.4033	-142.22	43.4134	0.913434
WT	L1	D	K	WT	L2	D	E	WT:L1:D:K-WT:L2:D:E	-49.6133	-142.43	43.2034	0.91032
lx17	L2	D	K	WT	L2	D	E	lx17:L2:D:K-WT:L2:D:E	-50.0167	-142.833	42.8001	0.904139
WT	L2	D	K	WT	L2	D	E	WT:L2:D:K-WT:L2:D:E	-49.1367	-141.953	43.6801	0.917286
lx17	L3	D	K	WT	L2	D	E	lx17:L3:D:K-WT:L2:D:E	-44.7533	-137.57	48.0634	0.965026
WT	L3	D	K	WT	L2	D	E	WT:L3:D:K-WT:L2:D:E	-50.6167	-143.433	42.2001	0.894459
lx17	L1	P	K	WT	L2	D	E	lx17:L1:P:K-WT:L2:D:E	-49.6667	-142.483	43.1501	0.909518
WT	L1	P	K	WT	L2	D	E	WT:L1:P:K-WT:L2:D:E	-51.9367	-144.753	40.8801	0.871121
lx17	L2	P	K	WT	L2	D	E	lx17:L2:P:K-WT:L2:D:E	-51.8067	-144.623	41.0101	0.873543
WT	L2	P	K	WT	L2	D	E	WT:L2:P:K-WT:L2:D:E	-51.37	-144.187	41.4468	0.881482
lx17	L3	P	K	WT	L2	D	E	lx17:L3:P:K-WT:L2:D:E	-49.6933	-142.51	43.1234	0.909115
WT	L3	P	K	WT	L2	D	E	WT:L3:P:K-WT:L2:D:E	-50.2867	-143.103	42.5301	0.899855
WT	L3	D	E	lx17	L3	D	E	WT:L3:D:E-lx17:L3:D:E	-113.157	-205.973	-20.3399	0.004347
lx17	L1	P	E	lx17	L3	D	E	lx17:L1:P:E-lx17:L3:D:E	-96.5633	-189.38	-3.74656	0.032939
WT	L1	P	E	lx17	L3	D	E	WT:L1:P:E-lx17:L3:D:E	-126.4	-219.217	-33.5832	0.000746
lx17	L2	P	E	lx17	L3	D	E	lx17:L2:P:E-lx17:L3:D:E	-117.753	-210.57	-24.9366	0.002385
WT	L2	P	E	lx17	L3	D	E	WT:L2:P:E-lx17:L3:D:E	-113.173	-205.99	-20.3566	0.004338
lx17	L3	P	E	lx17	L3	D	E	lx17:L3:P:E-lx17:L3:D:E	-75.75	-168.567	17.0668	0.255949
WT	L3	P	E	lx17	L3	D	E	WT:L3:P:E-lx17:L3:D:E	-64.8967	-157.713	27.9201	0.534057
lx17	L1	D	K	lx17	L3	D	E	lx17:L1:D:K-lx17:L3:D:E	-215.74	-308.557	-122.923	2.16e-09
WT	L1	D	K	lx17	L3	D	E	WT:L1:D:K-lx17:L3:D:E	-215.95	-308.767	-123.133	2.1e-09
lx17	L2	D	K	lx17	L3	D	E	lx17:L2:D:K-lx17:L3:D:E	-216.353	-309.17	-123.537	1.98e-09
WT	L2	D	K	lx17	L3	D	E	WT:L2:D:K-lx17:L3:D:E	-215.473	-308.29	-122.657	2.24e-09
lx17	L3	D	K	lx17	L3	D	E	lx17:L3:D:K-lx17:L3:D:E	-211.09	-303.907	-118.273	4.15e-09
WT	L3	D	K	lx17	L3	D	E	WT:L3:D:K-lx17:L3:D:E	-216.953	-309.77	-124.137	1.82e-09
lx17	L1	P	K	lx17	L3	D	E	lx17:L1:P:K-lx17:L3:D:E	-216.003	-308.82	-123.187	2.08e-09
WT	L1	P	K	lx17	L3	D	E	WT:L1:P:K-lx17:L3:D:E	-218.273	-311.09	-125.457	1.51e-09
lx17	L2	P	K	lx17	L3	D	E	lx17:L2:P:K-lx17:L3:D:E	-218.143	-310.96	-125.327	1.54e-09
WT	L2	P	K	lx17	L3	D	E	WT:L2:P:K-lx17:L3:D:E	-217.707	-310.523	-124.89	1.64e-09
lx17	L3	P	K	lx17	L3	D	E	lx17:L3:P:K-lx17:L3:D:E	-216.03	-308.847	-123.213	2.07e-09
WT	L3	P	K	lx17	L3	D	E	WT:L3:P:K-lx17:L3:D:E	-216.623	-309.44	-123.807	1.91e-09
lx17	L1	P	E	WT	L3	D	E	lx17:L1:P:E-WT:L3:D:E	16.5933	-76.2234	109.41	1
WT	L1	P	E	WT	L3	D	E	WT:L1:P:E-WT:L3:D:E	-13.2433	-106.06	79.5734	1
lx17	L2	P	E	WT	L3	D	E	lx17:L2:P:E-WT:L3:D:E	-4.59667	-97.4134	88.2201	1
WT	L2	P	E	WT	L3	D	E	WT:L2:P:E-WT:L3:D:E	-0.01667	-92.8334	92.8001	1
lx17	L3	P	E	WT	L3	D	E	lx17:L3:P:E-WT:L3:D:E	37.4067	-55.4101	130.223	0.995432
WT	L3	P	E	WT	L3	D	E	WT:L3:P:E-WT:L3:D:E	48.26	-44.5568	141.077	0.929152
lx17	L1	D	K	WT	L3	D	E	lx17:L1:D:K-WT:L3:D:E	-102.583	-195.4	-9.76656	0.016281
WT	L1	D	K	WT	L3	D	E	WT:L1:D:K-WT:L3:D:E	-102.793	-195.61	-9.97656	0.015875
lx17	L2	D	K	WT	L3	D	E	lx17:L2:D:K-WT:L3:D:E	-103.197	-196.013	-10.3799	0.015121
WT	L2	D	K	WT	L3	D	E	WT:L2:D:K-WT:L3:D:E	-102.317	-195.133	-9.49989	0.016811
lx17	L3	D	K	WT	L3	D	E	lx17:L3:D:K-WT:L3:D:E	-97.9333	-190.75	-5.11656	0.028157
WT	L3	D	K	WT	L3	D	E	WT:L3:D:K-WT:L3:D:E	-103.797	-196.613	-10.9799	0.014062
lx17	L1	P	K	WT	L3	D	E	lx17:L1:P:K-WT:L3:D:E	-102.847	-195.663	-10.0299	0.015773
WT	L1	P	K	WT	L3	D	E	WT:L1:P:K-WT:L3:D:E	-105.117	-197.933	-12.2999	0.01197
lx17	L2	P	K	WT	L3	D	E	lx17:L2:P:K-WT:L3:D:E	-104.987	-197.803	-12.1699	0.012162
WT	L2	P	K	WT	L3	D	E	WT:L2:P:K-WT:L3:D:E	-104.55	-197.367	-11.7332	0.012829
lx17	L3	P	K	WT	L3	D	E	lx17:L3:P:K-WT:L3:D:E	-102.873	-195.69	-10.0566	0.015723
WT	L3	P	K	WT	L3	D	E	WT:L3:P:K-WT:L3:D:E	-103.467	-196.283	-10.6499	0.014636
WT	L1	P	E	lx17	L1	P	E	WT:L1:P:E-lx17:L1:P:E	-29.8367	-122.653	62.9801	0.999816
lx17	L2	P	E	lx17	L1	P	E	lx17:L2:P:E-lx17:L1:P:E	-21.19	-114.007	71.6268	1
WT	L2	P	E	lx17	L1	P	E	WT:L2:P:E-lx17:L1:P:E	-16.61	-109.427	76.2068	1
lx17	L3	P	E	lx17	L1	P	E	lx17:L3:P:E-lx17:L1:P:E	20.8133	-72.0034	113.63	1
WT	L3	P	E	lx17	L1	P	E	WT:L3:P:E-lx17:L1:P:E	31.6667	-61.1501	124.483	0.999544
lx17	L1	D	K	lx17	L1	P	E	lx17:L1:D:K-lx17:L1:P:E	-119.177	-211.993	-26.3599	0.001975
WT	L1	D	K	lx17	L1	P	E	WT:L1:D:K-lx17:L1:P:E	-119.387	-212.203	-26.5699	0.001921
lx17	L2	D	K	lx17	L1	P	E	lx17:L2:D:K-lx17:L1:P:E	-119.79	-212.607	-26.9732	0.00182
WT	L2	D	K	lx17	L1	P	E	WT:L2:D:K-lx17:L1:P:E	-118.91	-211.727	-26.0932	0.002046
lx17	L3	D	K	lx17	L1	P	E	lx17:L3:D:K-lx17:L1:P:E	-114.527	-207.343	-21.7099	0.00364
WT	L3	D	K	lx17	L1	P	E	WT:L3:D:K-lx17:L1:P:E	-120.39	-213.207	-27.5732	0.00168
lx17	L1	P	K	lx17	L1	P	E	lx17:L1:P:K-lx17:L1:P:E	-119.44	-212.257	-26.6232	0.001907
WT	L1	P	K	lx17	L1	P	E	WT:L1:P:K-lx17:L1:P:E	-121.71	-214.527	-28.8932	0.001408
lx17	L2	P	K	lx17	L1	P	E	lx17:L2:P:K-lx17:L1:P:E	-121.58	-214.397	-28.7632	0.001433
WT	L2	P	K	lx17	L1	P	E	WT:L2:P:K-lx17:L1:P:E	-121.143	-213.96	-28.3266	0.001519
lx17	L3	P	K	lx17	L1	P	E	lx17:L3:P:K-lx17:L1:P:E	-119.467	-212.283	-26.6499	0.0019
WT	L3	P	K	lx17	L1	P	E	WT:L3:P:K-lx17:L1:P:E	-120.06	-212.877	-27.2432	0.001756
lx17	L2	P	E	WT	L1	P	E	lx17:L2:P:E-WT:L1:P:E	8.64667	-84.1701	101.463	1
WT	L2	P	E	WT	L1	P	E	WT:L2:P:E-WT:L1:P:E	13.2267	-79.5901	106.043	1
lx17	L3	P	E	WT	L1	P	E	lx17:L3:P:E-WT:L1:P:E	50.65	-42.1668	143.467	0.893904
WT	L3	P	E	WT	L1	P	E	WT:L3:P:E-WT:L1:P:E	61.5033	-31.3134	154.32	0.633178
lx17	L1	D	K	WT	L1	P	E	lx17:L1:D:K-WT:L1:P:E	-89.34	-182.157	3.47677	0.072442
WT	L1	D	K	WT	L1	P	E	WT:L1:D:K-WT:L1:P:E	-89.55	-182.367	3.26677	0.070872
lx17	L2	D	K	WT	L1	P	E	lx17:L2:D:K-WT:L1:P:E	-89.9533	-182.77	2.86344	0.067939
WT	L2	D	K	WT	L1	P	E	WT:L2:D:K-WT:L1:P:E	-89.0733	-181.89	3.74344	0.074479
lx17	L3	D	K	WT	L1	P	E	lx17:L3:D:K-WT:L1:P:E	-84.69	-177.507	8.12677	0.115669
WT	L3	D	K	WT	L1	P	E	WT:L3:D:K-WT:L1:P:E	-90.5533	-183.37	2.26344	0.063772
lx17	L1	P	K	WT	L1	P	E	lx17:L1:P:K-WT:L1:P:E	-89.6033	-182.42	3.21344	0.070478
WT	L1	P	K	WT	L1	P	E	WT:L1:P:K-WT:L1:P:E	-91.8733	-184.69	0.94344	0.055383
lx17	L2	P	K	WT	L1	P	E	lx17:L2:P:K-WT:L1:P:E	-91.7433	-184.56	1.07344	0.056164
WT	L2	P	K	WT	L1	P	E	WT:L2:P:K-WT:L1:P:E	-91.3067	-184.123	1.51011	0.058858
lx17	L3	P	K	WT	L1	P	E	lx17:L3:P:K-WT:L1:P:E	-89.63	-182.447	3.18677	0.070282
WT	L3	P	K	WT	L1	P	E	WT:L3:P:K-WT:L1:P:E	-90.2233	-183.04	2.59344	0.066036
WT	L2	P	E	lx17	L2	P	E	WT:L2:P:E-lx17:L2:P:E	4.58	-88.2368	97.3968	1
lx17	L3	P	E	lx17	L2	P	E	lx17:L3:P:E-lx17:L2:P:E	42.0033	-50.8134	134.82	0.981989
WT	L3	P	E	lx17	L2	P	E	WT:L3:P:E-lx17:L2:P:E	52.8567	-39.9601	145.673	0.853222
lx17	L1	D	K	lx17	L2	P	E	lx17:L1:D:K-lx17:L2:P:E	-97.9867	-190.803	-5.16989	0.027984
WT	L1	D	K	lx17	L2	P	E	WT:L1:D:K-lx17:L2:P:E	-98.1967	-191.013	-5.37989	0.027314
lx17	L2	D	K	lx17	L2	P	E	lx17:L2:D:K-lx17:L2:P:E	-98.6	-191.417	-5.78323	0.026067
WT	L2	D	K	lx17	L2	P	E	WT:L2:D:K-lx17:L2:P:E	-97.72	-190.537	-4.90323	0.028857
lx17	L3	D	K	lx17	L2	P	E	lx17:L3:D:K-lx17:L2:P:E	-93.3367	-186.153	-0.51989	0.047237
WT	L3	D	K	lx17	L2	P	E	WT:L3:D:K-lx17:L2:P:E	-99.2	-192.017	-6.38323	0.02431
lx17	L1	P	K	lx17	L2	P	E	lx17:L1:P:K-lx17:L2:P:E	-98.25	-191.067	-5.43323	0.027146
WT	L1	P	K	lx17	L2	P	E	WT:L1:P:K-lx17:L2:P:E	-100.52	-193.337	-7.70323	0.02082
lx17	L2	P	K	lx17	L2	P	E	lx17:L2:P:K-lx17:L2:P:E	-100.39	-193.207	-7.57323	0.021142
WT	L2	P	K	lx17	L2	P	E	WT:L2:P:K-lx17:L2:P:E	-99.9533	-192.77	-7.13656	0.022257
lx17	L3	P	K	lx17	L2	P	E	lx17:L3:P:K-lx17:L2:P:E	-98.2767	-191.093	-5.45989	0.027062
WT	L3	P	K	lx17	L2	P	E	WT:L3:P:K-lx17:L2:P:E	-98.87	-191.687	-6.05323	0.025262
lx17	L3	P	E	WT	L2	P	E	lx17:L3:P:E-WT:L2:P:E	37.4233	-55.3934	130.24	0.995406
WT	L3	P	E	WT	L2	P	E	WT:L3:P:E-WT:L2:P:E	48.2767	-44.5401	141.093	0.928938
lx17	L1	D	K	WT	L2	P	E	lx17:L1:D:K-WT:L2:P:E	-102.567	-195.383	-9.74989	0.016314
WT	L1	D	K	WT	L2	P	E	WT:L1:D:K-WT:L2:P:E	-102.777	-195.593	-9.95989	0.015907
lx17	L2	D	K	WT	L2	P	E	lx17:L2:D:K-WT:L2:P:E	-103.18	-195.997	-10.3632	0.015152
WT	L2	D	K	WT	L2	P	E	WT:L2:D:K-WT:L2:P:E	-102.3	-195.117	-9.48323	0.016845
lx17	L3	D	K	WT	L2	P	E	lx17:L3:D:K-WT:L2:P:E	-97.9167	-190.733	-5.09989	0.028211
WT	L3	D	K	WT	L2	P	E	WT:L3:D:K-WT:L2:P:E	-103.78	-196.597	-10.9632	0.01409
lx17	L1	P	K	WT	L2	P	E	lx17:L1:P:K-WT:L2:P:E	-102.83	-195.647	-10.0132	0.015805
WT	L1	P	K	WT	L2	P	E	WT:L1:P:K-WT:L2:P:E	-105.1	-197.917	-12.2832	0.011995
lx17	L2	P	K	WT	L2	P	E	lx17:L2:P:K-WT:L2:P:E	-104.97	-197.787	-12.1532	0.012187
WT	L2	P	K	WT	L2	P	E	WT:L2:P:K-WT:L2:P:E	-104.533	-197.35	-11.7166	0.012856
lx17	L3	P	K	WT	L2	P	E	lx17:L3:P:K-WT:L2:P:E	-102.857	-195.673	-10.0399	0.015754
WT	L3	P	K	WT	L2	P	E	WT:L3:P:K-WT:L2:P:E	-103.45	-196.267	-10.6332	0.014665
WT	L3	P	E	lx17	L3	P	E	WT:L3:P:E-lx17:L3:P:E	10.8533	-81.9634	103.67	1
lx17	L1	D	K	lx17	L3	P	E	lx17:L1:D:K-lx17:L3:P:E	-139.99	-232.807	-47.1732	0.000112
WT	L1	D	K	lx17	L3	P	E	WT:L1:D:K-lx17:L3:P:E	-140.2	-233.017	-47.3832	0.000109
lx17	L2	D	K	lx17	L3	P	E	lx17:L2:D:K-lx17:L3:P:E	-140.603	-233.42	-47.7866	0.000103
WT	L2	D	K	lx17	L3	P	E	WT:L2:D:K-lx17:L3:P:E	-139.723	-232.54	-46.9066	0.000117
lx17	L3	D	K	lx17	L3	P	E	lx17:L3:D:K-lx17:L3:P:E	-135.34	-228.157	-42.5232	0.000216
WT	L3	D	K	lx17	L3	P	E	WT:L3:D:K-lx17:L3:P:E	-141.203	-234.02	-48.3866	9.47e-05
lx17	L1	P	K	lx17	L3	P	E	lx17:L1:P:K-lx17:L3:P:E	-140.253	-233.07	-47.4366	0.000108
WT	L1	P	K	lx17	L3	P	E	WT:L1:P:K-lx17:L3:P:E	-142.523	-235.34	-49.7066	7.86e-05
lx17	L2	P	K	lx17	L3	P	E	lx17:L2:P:K-lx17:L3:P:E	-142.393	-235.21	-49.5766	8e-05
WT	L2	P	K	lx17	L3	P	E	WT:L2:P:K-lx17:L3:P:E	-141.957	-234.773	-49.1399	8.51e-05
lx17	L3	P	K	lx17	L3	P	E	lx17:L3:P:K-lx17:L3:P:E	-140.28	-233.097	-47.4632	0.000108
WT	L3	P	K	lx17	L3	P	E	WT:L3:P:K-lx17:L3:P:E	-140.873	-233.69	-48.0566	9.93e-05
lx17	L1	D	K	WT	L3	P	E	lx17:L1:D:K-WT:L3:P:E	-150.843	-243.66	-58.0266	2.4e-05
WT	L1	D	K	WT	L3	P	E	WT:L1:D:K-WT:L3:P:E	-151.053	-243.87	-58.2366	2.32e-05
lx17	L2	D	K	WT	L3	P	E	lx17:L2:D:K-WT:L3:P:E	-151.457	-244.273	-58.6399	2.19e-05
WT	L2	D	K	WT	L3	P	E	WT:L2:D:K-WT:L3:P:E	-150.577	-243.393	-57.7599	2.49e-05
lx17	L3	D	K	WT	L3	P	E	lx17:L3:D:K-WT:L3:P:E	-146.193	-239.01	-53.3766	4.66e-05
WT	L3	D	K	WT	L3	P	E	WT:L3:D:K-WT:L3:P:E	-152.057	-244.873	-59.2399	2.01e-05
lx17	L1	P	K	WT	L3	P	E	lx17:L1:P:K-WT:L3:P:E	-151.107	-243.923	-58.2899	2.31e-05
WT	L1	P	K	WT	L3	P	E	WT:L1:P:K-WT:L3:P:E	-153.377	-246.193	-60.5599	1.66e-05
lx17	L2	P	K	WT	L3	P	E	lx17:L2:P:K-WT:L3:P:E	-153.247	-246.063	-60.4299	1.7e-05
WT	L2	P	K	WT	L3	P	E	WT:L2:P:K-WT:L3:P:E	-152.81	-245.627	-59.9932	1.81e-05
lx17	L3	P	K	WT	L3	P	E	lx17:L3:P:K-WT:L3:P:E	-151.133	-243.95	-58.3166	2.3e-05
WT	L3	P	K	WT	L3	P	E	WT:L3:P:K-WT:L3:P:E	-151.727	-244.543	-58.9099	2.11e-05
WT	L1	D	K	lx17	L1	D	K	WT:L1:D:K-lx17:L1:D:K	-0.21	-93.0268	92.6068	1
lx17	L2	D	K	lx17	L1	D	K	lx17:L2:D:K-lx17:L1:D:K	-0.61333	-93.4301	92.2034	1
WT	L2	D	K	lx17	L1	D	K	WT:L2:D:K-lx17:L1:D:K	0.266667	-92.5501	93.0834	1
lx17	L3	D	K	lx17	L1	D	K	lx17:L3:D:K-lx17:L1:D:K	4.65	-88.1668	97.4668	1
WT	L3	D	K	lx17	L1	D	K	WT:L3:D:K-lx17:L1:D:K	-1.21333	-94.0301	91.6034	1
lx17	L1	P	K	lx17	L1	D	K	lx17:L1:P:K-lx17:L1:D:K	-0.26333	-93.0801	92.5534	1
WT	L1	P	K	lx17	L1	D	K	WT:L1:P:K-lx17:L1:D:K	-2.53333	-95.3501	90.2834	1
lx17	L2	P	K	lx17	L1	D	K	lx17:L2:P:K-lx17:L1:D:K	-2.40333	-95.2201	90.4134	1
WT	L2	P	K	lx17	L1	D	K	WT:L2:P:K-lx17:L1:D:K	-1.96667	-94.7834	90.8501	1
lx17	L3	P	K	lx17	L1	D	K	lx17:L3:P:K-lx17:L1:D:K	-0.29	-93.1068	92.5268	1
WT	L3	P	K	lx17	L1	D	K	WT:L3:P:K-lx17:L1:D:K	-0.88333	-93.7001	91.9334	1
lx17	L2	D	K	WT	L1	D	K	lx17:L2:D:K-WT:L1:D:K	-0.40333	-93.2201	92.4134	1
WT	L2	D	K	WT	L1	D	K	WT:L2:D:K-WT:L1:D:K	0.476667	-92.3401	93.2934	1
lx17	L3	D	K	WT	L1	D	K	lx17:L3:D:K-WT:L1:D:K	4.86	-87.9568	97.6768	1
WT	L3	D	K	WT	L1	D	K	WT:L3:D:K-WT:L1:D:K	-1.00333	-93.8201	91.8134	1
lx17	L1	P	K	WT	L1	D	K	lx17:L1:P:K-WT:L1:D:K	-0.05333	-92.8701	92.7634	1
WT	L1	P	K	WT	L1	D	K	WT:L1:P:K-WT:L1:D:K	-2.32333	-95.1401	90.4934	1
lx17	L2	P	K	WT	L1	D	K	lx17:L2:P:K-WT:L1:D:K	-2.19333	-95.0101	90.6234	1
WT	L2	P	K	WT	L1	D	K	WT:L2:P:K-WT:L1:D:K	-1.75667	-94.5734	91.0601	1
lx17	L3	P	K	WT	L1	D	K	lx17:L3:P:K-WT:L1:D:K	-0.08	-92.8968	92.7368	1
WT	L3	P	K	WT	L1	D	K	WT:L3:P:K-WT:L1:D:K	-0.67333	-93.4901	92.1434	1
WT	L2	D	K	lx17	L2	D	K	WT:L2:D:K-lx17:L2:D:K	0.88	-91.9368	93.6968	1
lx17	L3	D	K	lx17	L2	D	K	lx17:L3:D:K-lx17:L2:D:K	5.26333	-87.5534	98.0801	1
WT	L3	D	K	lx17	L2	D	K	WT:L3:D:K-lx17:L2:D:K	-0.6	-93.4168	92.2168	1
lx17	L1	P	K	lx17	L2	D	K	lx17:L1:P:K-lx17:L2:D:K	0.35	-92.4668	93.1668	1
WT	L1	P	K	lx17	L2	D	K	WT:L1:P:K-lx17:L2:D:K	-1.92	-94.7368	90.8968	1
lx17	L2	P	K	lx17	L2	D	K	lx17:L2:P:K-lx17:L2:D:K	-1.79	-94.6068	91.0268	1
WT	L2	P	K	lx17	L2	D	K	WT:L2:P:K-lx17:L2:D:K	-1.35333	-94.1701	91.4634	1
lx17	L3	P	K	lx17	L2	D	K	lx17:L3:P:K-lx17:L2:D:K	0.323333	-92.4934	93.1401	1
WT	L3	P	K	lx17	L2	D	K	WT:L3:P:K-lx17:L2:D:K	-0.27	-93.0868	92.5468	1
lx17	L3	D	K	WT	L2	D	K	lx17:L3:D:K-WT:L2:D:K	4.38333	-88.4334	97.2001	1
WT	L3	D	K	WT	L2	D	K	WT:L3:D:K-WT:L2:D:K	-1.48	-94.2968	91.3368	1
lx17	L1	P	K	WT	L2	D	K	lx17:L1:P:K-WT:L2:D:K	-0.53	-93.3468	92.2868	1
WT	L1	P	K	WT	L2	D	K	WT:L1:P:K-WT:L2:D:K	-2.8	-95.6168	90.0168	1
lx17	L2	P	K	WT	L2	D	K	lx17:L2:P:K-WT:L2:D:K	-2.67	-95.4868	90.1468	1
WT	L2	P	K	WT	L2	D	K	WT:L2:P:K-WT:L2:D:K	-2.23333	-95.0501	90.5834	1
lx17	L3	P	K	WT	L2	D	K	lx17:L3:P:K-WT:L2:D:K	-0.55667	-93.3734	92.2601	1
WT	L3	P	K	WT	L2	D	K	WT:L3:P:K-WT:L2:D:K	-1.15	-93.9668	91.6668	1
WT	L3	D	K	lx17	L3	D	K	WT:L3:D:K-lx17:L3:D:K	-5.86333	-98.6801	86.9534	1
lx17	L1	P	K	lx17	L3	D	K	lx17:L1:P:K-lx17:L3:D:K	-4.91333	-97.7301	87.9034	1
WT	L1	P	K	lx17	L3	D	K	WT:L1:P:K-lx17:L3:D:K	-7.18333	-100	85.6334	1
lx17	L2	P	K	lx17	L3	D	K	lx17:L2:P:K-lx17:L3:D:K	-7.05333	-99.8701	85.7634	1
WT	L2	P	K	lx17	L3	D	K	WT:L2:P:K-lx17:L3:D:K	-6.61667	-99.4334	86.2001	1
lx17	L3	P	K	lx17	L3	D	K	lx17:L3:P:K-lx17:L3:D:K	-4.94	-97.7568	87.8768	1
WT	L3	P	K	lx17	L3	D	K	WT:L3:P:K-lx17:L3:D:K	-5.53333	-98.3501	87.2834	1
lx17	L1	P	K	WT	L3	D	K	lx17:L1:P:K-WT:L3:D:K	0.95	-91.8668	93.7668	1
WT	L1	P	K	WT	L3	D	K	WT:L1:P:K-WT:L3:D:K	-1.32	-94.1368	91.4968	1
lx17	L2	P	K	WT	L3	D	K	lx17:L2:P:K-WT:L3:D:K	-1.19	-94.0068	91.6268	1
WT	L2	P	K	WT	L3	D	K	WT:L2:P:K-WT:L3:D:K	-0.75333	-93.5701	92.0634	1
lx17	L3	P	K	WT	L3	D	K	lx17:L3:P:K-WT:L3:D:K	0.923333	-91.8934	93.7401	1
WT	L3	P	K	WT	L3	D	K	WT:L3:P:K-WT:L3:D:K	0.33	-92.4868	93.1468	1
WT	L1	P	K	lx17	L1	P	K	WT:L1:P:K-lx17:L1:P:K	-2.27	-95.0868	90.5468	1
lx17	L2	P	K	lx17	L1	P	K	lx17:L2:P:K-lx17:L1:P:K	-2.14	-94.9568	90.6768	1
WT	L2	P	K	lx17	L1	P	K	WT:L2:P:K-lx17:L1:P:K	-1.70333	-94.5201	91.1134	1
lx17	L3	P	K	lx17	L1	P	K	lx17:L3:P:K-lx17:L1:P:K	-0.02667	-92.8434	92.7901	1
WT	L3	P	K	lx17	L1	P	K	WT:L3:P:K-lx17:L1:P:K	-0.62	-93.4368	92.1968	1
lx17	L2	P	K	WT	L1	P	K	lx17:L2:P:K-WT:L1:P:K	0.13	-92.6868	92.9468	1
WT	L2	P	K	WT	L1	P	K	WT:L2:P:K-WT:L1:P:K	0.566667	-92.2501	93.3834	1
lx17	L3	P	K	WT	L1	P	K	lx17:L3:P:K-WT:L1:P:K	2.24333	-90.5734	95.0601	1
WT	L3	P	K	WT	L1	P	K	WT:L3:P:K-WT:L1:P:K	1.65	-91.1668	94.4668	1
WT	L2	P	K	lx17	L2	P	K	WT:L2:P:K-lx17:L2:P:K	0.436667	-92.3801	93.2534	1
lx17	L3	P	K	lx17	L2	P	K	lx17:L3:P:K-lx17:L2:P:K	2.11333	-90.7034	94.9301	1
WT	L3	P	K	lx17	L2	P	K	WT:L3:P:K-lx17:L2:P:K	1.52	-91.2968	94.3368	1
lx17	L3	P	K	WT	L2	P	K	lx17:L3:P:K-WT:L2:P:K	1.67667	-91.1401	94.4934	1
WT	L3	P	K	WT	L2	P	K	WT:L3:P:K-WT:L2:P:K	1.08333	-91.7334	93.9001	1
WT	L3	P	K	lx17	L3	P	K	WT:L3:P:K-lx17:L3:P:K	-0.59333	-93.4101	92.2234	1

## Sheet: ACO4 whole set
genotype1	leaf1	zone1	treatment1	genotype2	leaf2	zone2	treatment2	Comparison	genotype.leaf.zone.treatment.diff	genotype.leaf.zone.treatment.lwr	genotype.leaf.zone.treatment.upr	p-value
WT	L1	D	E	lx17	L1	D	E	WT:L1:D:E-lx17:L1:D:E	-22.15	-159.922	115.623	1
lx17	L2	D	E	lx17	L1	D	E	lx17:L2:D:E-lx17:L1:D:E	5.05333	-132.719	142.826	1
WT	L2	D	E	lx17	L1	D	E	WT:L2:D:E-lx17:L1:D:E	-20.8133	-158.586	116.959	1
lx17	L3	D	E	lx17	L1	D	E	lx17:L3:D:E-lx17:L1:D:E	69.6667	-68.1058	207.439	0.944823
WT	L3	D	E	lx17	L1	D	E	WT:L3:D:E-lx17:L1:D:E	-11.25	-149.022	126.522	1
lx17	L1	P	E	lx17	L1	D	E	lx17:L1:P:E-lx17:L1:D:E	67.48	-70.2925	205.252	0.959189
WT	L1	P	E	lx17	L1	D	E	WT:L1:P:E-lx17:L1:D:E	8.66333	-129.109	146.436	1
lx17	L2	P	E	lx17	L1	D	E	lx17:L2:P:E-lx17:L1:D:E	119.547	-18.2258	257.319	0.170413
WT	L2	P	E	lx17	L1	D	E	WT:L2:P:E-lx17:L1:D:E	30.1667	-107.606	167.939	1
lx17	L3	P	E	lx17	L1	D	E	lx17:L3:P:E-lx17:L1:D:E	157.307	19.5342	295.079	0.010768
WT	L3	P	E	lx17	L1	D	E	WT:L3:P:E-lx17:L1:D:E	118.497	-19.2758	256.269	0.181478
lx17	L1	D	K	lx17	L1	D	E	lx17:L1:D:K-lx17:L1:D:E	77.5233	-60.2491	215.296	0.865612
WT	L1	D	K	lx17	L1	D	E	WT:L1:D:K-lx17:L1:D:E	81.52	-56.2525	219.292	0.808461
lx17	L2	D	K	lx17	L1	D	E	lx17:L2:D:K-lx17:L1:D:E	73.1133	-64.6591	210.886	0.915574
WT	L2	D	K	lx17	L1	D	E	WT:L2:D:K-lx17:L1:D:E	71.22	-66.5525	208.993	0.932679
lx17	L3	D	K	lx17	L1	D	E	lx17:L3:D:K-lx17:L1:D:E	55.51	-82.2625	193.282	0.995447
WT	L3	D	K	lx17	L1	D	E	WT:L3:D:K-lx17:L1:D:E	42.8667	-94.9058	180.639	0.99989
lx17	L1	P	K	lx17	L1	D	E	lx17:L1:P:K-lx17:L1:D:E	52.43	-85.3425	190.202	0.997844
WT	L1	P	K	lx17	L1	D	E	WT:L1:P:K-lx17:L1:D:E	23.7067	-114.066	161.479	1
lx17	L2	P	K	lx17	L1	D	E	lx17:L2:P:K-lx17:L1:D:E	51.58	-86.1925	189.352	0.998274
WT	L2	P	K	lx17	L1	D	E	WT:L2:P:K-lx17:L1:D:E	30.01	-107.762	167.782	1
lx17	L3	P	K	lx17	L1	D	E	lx17:L3:P:K-lx17:L1:D:E	74.22	-63.5525	211.993	0.904373
WT	L3	P	K	lx17	L1	D	E	WT:L3:P:K-lx17:L1:D:E	64.1267	-73.6458	201.899	0.975634
lx17	L2	D	E	WT	L1	D	E	lx17:L2:D:E-WT:L1:D:E	27.2033	-110.569	164.976	1
WT	L2	D	E	WT	L1	D	E	WT:L2:D:E-WT:L1:D:E	1.33667	-136.436	139.109	1
lx17	L3	D	E	WT	L1	D	E	lx17:L3:D:E-WT:L1:D:E	91.8167	-45.9558	229.589	0.62293
WT	L3	D	E	WT	L1	D	E	WT:L3:D:E-WT:L1:D:E	10.9	-126.872	148.673	1
lx17	L1	P	E	WT	L1	D	E	lx17:L1:P:E-WT:L1:D:E	89.63	-48.1425	227.403	0.665357
WT	L1	P	E	WT	L1	D	E	WT:L1:P:E-WT:L1:D:E	30.8133	-106.959	168.586	1
lx17	L2	P	E	WT	L1	D	E	lx17:L2:P:E-WT:L1:D:E	141.697	3.92419	279.469	0.037312
WT	L2	P	E	WT	L1	D	E	WT:L2:P:E-WT:L1:D:E	52.3167	-85.4558	190.089	0.997906
lx17	L3	P	E	WT	L1	D	E	lx17:L3:P:E-WT:L1:D:E	179.457	41.6842	317.229	0.00157
WT	L3	P	E	WT	L1	D	E	WT:L3:P:E-WT:L1:D:E	140.647	2.87419	278.419	0.040387
lx17	L1	D	K	WT	L1	D	E	lx17:L1:D:K-WT:L1:D:E	99.6733	-38.0991	237.446	0.469236
WT	L1	D	K	WT	L1	D	E	WT:L1:D:K-WT:L1:D:E	103.67	-34.1025	241.442	0.395402
lx17	L2	D	K	WT	L1	D	E	lx17:L2:D:K-WT:L1:D:E	95.2633	-42.5091	233.036	0.555034
WT	L2	D	K	WT	L1	D	E	WT:L2:D:K-WT:L1:D:E	93.37	-44.4025	231.143	0.59239
lx17	L3	D	K	WT	L1	D	E	lx17:L3:D:K-WT:L1:D:E	77.66	-60.1125	215.433	0.863838
WT	L3	D	K	WT	L1	D	E	WT:L3:D:K-WT:L1:D:E	65.0167	-72.7558	202.789	0.971873
lx17	L1	P	K	WT	L1	D	E	lx17:L1:P:K-WT:L1:D:E	74.58	-63.1925	212.352	0.900536
WT	L1	P	K	WT	L1	D	E	WT:L1:P:K-WT:L1:D:E	45.8567	-91.9158	183.629	0.999686
lx17	L2	P	K	WT	L1	D	E	lx17:L2:P:K-WT:L1:D:E	73.73	-64.0425	211.502	0.909443
WT	L2	P	K	WT	L1	D	E	WT:L2:P:K-WT:L1:D:E	52.16	-85.6125	189.933	0.99799
lx17	L3	P	K	WT	L1	D	E	lx17:L3:P:K-WT:L1:D:E	96.37	-41.4025	234.143	0.533258
WT	L3	P	K	WT	L1	D	E	WT:L3:P:K-WT:L1:D:E	86.2767	-51.4958	224.049	0.727983
WT	L2	D	E	lx17	L2	D	E	WT:L2:D:E-lx17:L2:D:E	-25.8667	-163.639	111.906	1
lx17	L3	D	E	lx17	L2	D	E	lx17:L3:D:E-lx17:L2:D:E	64.6133	-73.1591	202.386	0.973628
WT	L3	D	E	lx17	L2	D	E	WT:L3:D:E-lx17:L2:D:E	-16.3033	-154.076	121.469	1
lx17	L1	P	E	lx17	L2	D	E	lx17:L1:P:E-lx17:L2:D:E	62.4267	-75.3458	200.199	0.981737
WT	L1	P	E	lx17	L2	D	E	WT:L1:P:E-lx17:L2:D:E	3.61	-134.162	141.382	1
lx17	L2	P	E	lx17	L2	D	E	lx17:L2:P:E-lx17:L2:D:E	114.493	-23.2791	252.266	0.228637
WT	L2	P	E	lx17	L2	D	E	WT:L2:P:E-lx17:L2:D:E	25.1133	-112.659	162.886	1
lx17	L3	P	E	lx17	L2	D	E	lx17:L3:P:E-lx17:L2:D:E	152.253	14.4809	290.026	0.016302
WT	L3	P	E	lx17	L2	D	E	WT:L3:P:E-lx17:L2:D:E	113.443	-24.3291	251.216	0.242334
lx17	L1	D	K	lx17	L2	D	E	lx17:L1:D:K-lx17:L2:D:E	72.47	-65.3025	210.243	0.921675
WT	L1	D	K	lx17	L2	D	E	WT:L1:D:K-lx17:L2:D:E	76.4667	-61.3058	214.239	0.878874
lx17	L2	D	K	lx17	L2	D	E	lx17:L2:D:K-lx17:L2:D:E	68.06	-69.7125	205.833	0.955677
WT	L2	D	K	lx17	L2	D	E	WT:L2:D:K-lx17:L2:D:E	66.1667	-71.6058	203.939	0.966385
lx17	L3	D	K	lx17	L2	D	E	lx17:L3:D:K-lx17:L2:D:E	50.4567	-87.3158	188.229	0.998728
WT	L3	D	K	lx17	L2	D	E	WT:L3:D:K-lx17:L2:D:E	37.8133	-99.9591	175.586	0.999986
lx17	L1	P	K	lx17	L2	D	E	lx17:L1:P:K-lx17:L2:D:E	47.3767	-90.3958	185.149	0.999487
WT	L1	P	K	lx17	L2	D	E	WT:L1:P:K-lx17:L2:D:E	18.6533	-119.119	156.426	1
lx17	L2	P	K	lx17	L2	D	E	lx17:L2:P:K-lx17:L2:D:E	46.5267	-91.2458	184.299	0.999609
WT	L2	P	K	lx17	L2	D	E	WT:L2:P:K-lx17:L2:D:E	24.9567	-112.816	162.729	1
lx17	L3	P	K	lx17	L2	D	E	lx17:L3:P:K-lx17:L2:D:E	69.1667	-68.6058	206.939	0.948383
WT	L3	P	K	lx17	L2	D	E	WT:L3:P:K-lx17:L2:D:E	59.0733	-78.6991	196.846	0.990248
lx17	L3	D	E	WT	L2	D	E	lx17:L3:D:E-WT:L2:D:E	90.48	-47.2925	228.252	0.648972
WT	L3	D	E	WT	L2	D	E	WT:L3:D:E-WT:L2:D:E	9.56333	-128.209	147.336	1
lx17	L1	P	E	WT	L2	D	E	lx17:L1:P:E-WT:L2:D:E	88.2933	-49.4791	226.066	0.690757
WT	L1	P	E	WT	L2	D	E	WT:L1:P:E-WT:L2:D:E	29.4767	-108.296	167.249	1
lx17	L2	P	E	WT	L2	D	E	lx17:L2:P:E-WT:L2:D:E	140.36	2.58753	278.132	0.041265
WT	L2	P	E	WT	L2	D	E	WT:L2:P:E-WT:L2:D:E	50.98	-86.7925	188.752	0.998531
lx17	L3	P	E	WT	L2	D	E	lx17:L3:P:E-WT:L2:D:E	178.12	40.3475	315.892	0.00177
WT	L3	P	E	WT	L2	D	E	WT:L3:P:E-WT:L2:D:E	139.31	1.53753	277.082	0.04463
lx17	L1	D	K	WT	L2	D	E	lx17:L1:D:K-WT:L2:D:E	98.3367	-39.4358	236.109	0.494906
WT	L1	D	K	WT	L2	D	E	WT:L1:D:K-WT:L2:D:E	102.333	-35.4391	240.106	0.419525
lx17	L2	D	K	WT	L2	D	E	lx17:L2:D:K-WT:L2:D:E	93.9267	-43.8458	231.699	0.581408
WT	L2	D	K	WT	L2	D	E	WT:L2:D:K-WT:L2:D:E	92.0333	-45.7391	229.806	0.618684
lx17	L3	D	K	WT	L2	D	E	lx17:L3:D:K-WT:L2:D:E	76.3233	-61.4491	214.096	0.880611
WT	L3	D	K	WT	L2	D	E	WT:L3:D:K-WT:L2:D:E	63.68	-74.0925	201.452	0.97737
lx17	L1	P	K	WT	L2	D	E	lx17:L1:P:K-WT:L2:D:E	73.2433	-64.5291	211.016	0.914305
WT	L1	P	K	WT	L2	D	E	WT:L1:P:K-WT:L2:D:E	44.52	-93.2525	182.292	0.999801
lx17	L2	P	K	WT	L2	D	E	lx17:L2:P:K-WT:L2:D:E	72.3933	-65.3791	210.166	0.922382
WT	L2	P	K	WT	L2	D	E	WT:L2:P:K-WT:L2:D:E	50.8233	-86.9491	188.596	0.998593
lx17	L3	P	K	WT	L2	D	E	lx17:L3:P:K-WT:L2:D:E	95.0333	-42.7391	232.806	0.559569
WT	L3	P	K	WT	L2	D	E	WT:L3:P:K-WT:L2:D:E	84.94	-52.8325	222.713	0.751755
WT	L3	D	E	lx17	L3	D	E	WT:L3:D:E-lx17:L3:D:E	-80.9167	-218.689	56.8558	0.817763
lx17	L1	P	E	lx17	L3	D	E	lx17:L1:P:E-lx17:L3:D:E	-2.18667	-139.959	135.586	1
WT	L1	P	E	lx17	L3	D	E	WT:L1:P:E-lx17:L3:D:E	-61.0033	-198.776	76.7691	0.985868
lx17	L2	P	E	lx17	L3	D	E	lx17:L2:P:E-lx17:L3:D:E	49.88	-87.8925	187.653	0.998918
WT	L2	P	E	lx17	L3	D	E	WT:L2:P:E-lx17:L3:D:E	-39.5	-177.272	98.2725	0.999971
lx17	L3	P	E	lx17	L3	D	E	lx17:L3:P:E-lx17:L3:D:E	87.64	-50.1325	225.412	0.702976
WT	L3	P	E	lx17	L3	D	E	WT:L3:P:E-lx17:L3:D:E	48.83	-88.9425	186.602	0.999202
lx17	L1	D	K	lx17	L3	D	E	lx17:L1:D:K-lx17:L3:D:E	7.85667	-129.916	145.629	1
WT	L1	D	K	lx17	L3	D	E	WT:L1:D:K-lx17:L3:D:E	11.8533	-125.919	149.626	1
lx17	L2	D	K	lx17	L3	D	E	lx17:L2:D:K-lx17:L3:D:E	3.44667	-134.326	141.219	1
WT	L2	D	K	lx17	L3	D	E	WT:L2:D:K-lx17:L3:D:E	1.55333	-136.219	139.326	1
lx17	L3	D	K	lx17	L3	D	E	lx17:L3:D:K-lx17:L3:D:E	-14.1567	-151.929	123.616	1
WT	L3	D	K	lx17	L3	D	E	WT:L3:D:K-lx17:L3:D:E	-26.8	-164.572	110.972	1
lx17	L1	P	K	lx17	L3	D	E	lx17:L1:P:K-lx17:L3:D:E	-17.2367	-155.009	120.536	1
WT	L1	P	K	lx17	L3	D	E	WT:L1:P:K-lx17:L3:D:E	-45.96	-183.732	91.8125	0.999675
lx17	L2	P	K	lx17	L3	D	E	lx17:L2:P:K-lx17:L3:D:E	-18.0867	-155.859	119.686	1
WT	L2	P	K	lx17	L3	D	E	WT:L2:P:K-lx17:L3:D:E	-39.6567	-177.429	98.1158	0.999969
lx17	L3	P	K	lx17	L3	D	E	lx17:L3:P:K-lx17:L3:D:E	4.55333	-133.219	142.326	1
WT	L3	P	K	lx17	L3	D	E	WT:L3:P:K-lx17:L3:D:E	-5.54	-143.312	132.232	1
lx17	L1	P	E	WT	L3	D	E	lx17:L1:P:E-WT:L3:D:E	78.73	-59.0425	216.502	0.849497
WT	L1	P	E	WT	L3	D	E	WT:L1:P:E-WT:L3:D:E	19.9133	-117.859	157.686	1
lx17	L2	P	E	WT	L3	D	E	lx17:L2:P:E-WT:L3:D:E	130.797	-6.97581	268.569	0.082194
WT	L2	P	E	WT	L3	D	E	WT:L2:P:E-WT:L3:D:E	41.4167	-96.3558	179.189	0.999937
lx17	L3	P	E	WT	L3	D	E	lx17:L3:P:E-WT:L3:D:E	168.557	30.7842	306.329	0.004129
WT	L3	P	E	WT	L3	D	E	WT:L3:P:E-WT:L3:D:E	129.747	-8.02581	267.519	0.088333
lx17	L1	D	K	WT	L3	D	E	lx17:L1:D:K-WT:L3:D:E	88.7733	-48.9991	226.546	0.681694
WT	L1	D	K	WT	L3	D	E	WT:L1:D:K-WT:L3:D:E	92.77	-45.0025	230.542	0.604211
lx17	L2	D	K	WT	L3	D	E	lx17:L2:D:K-WT:L3:D:E	84.3633	-53.4091	222.136	0.761754
WT	L2	D	K	WT	L3	D	E	WT:L2:D:K-WT:L3:D:E	82.47	-55.3025	220.243	0.793366
lx17	L3	D	K	WT	L3	D	E	lx17:L3:D:K-WT:L3:D:E	66.76	-71.0125	204.532	0.963261
WT	L3	D	K	WT	L3	D	E	WT:L3:D:K-WT:L3:D:E	54.1167	-83.6558	191.889	0.996718
lx17	L1	P	K	WT	L3	D	E	lx17:L1:P:K-WT:L3:D:E	63.68	-74.0925	201.452	0.97737
WT	L1	P	K	WT	L3	D	E	WT:L1:P:K-WT:L3:D:E	34.9567	-102.816	172.729	0.999997
lx17	L2	P	K	WT	L3	D	E	lx17:L2:P:K-WT:L3:D:E	62.83	-74.9425	200.602	0.98041
WT	L2	P	K	WT	L3	D	E	WT:L2:P:K-WT:L3:D:E	41.26	-96.5125	179.032	0.999941
lx17	L3	P	K	WT	L3	D	E	lx17:L3:P:K-WT:L3:D:E	85.47	-52.3025	223.243	0.742425
WT	L3	P	K	WT	L3	D	E	WT:L3:P:K-WT:L3:D:E	75.3767	-62.3958	213.149	0.891707
WT	L1	P	E	lx17	L1	P	E	WT:L1:P:E-lx17:L1:P:E	-58.8167	-196.589	78.9558	0.990737
lx17	L2	P	E	lx17	L1	P	E	lx17:L2:P:E-lx17:L1:P:E	52.0667	-85.7058	189.839	0.998038
WT	L2	P	E	lx17	L1	P	E	WT:L2:P:E-lx17:L1:P:E	-37.3133	-175.086	100.459	0.999989
lx17	L3	P	E	lx17	L1	P	E	lx17:L3:P:E-lx17:L1:P:E	89.8267	-47.9458	227.599	0.661581
WT	L3	P	E	lx17	L1	P	E	WT:L3:P:E-lx17:L1:P:E	51.0167	-86.7558	188.789	0.998517
lx17	L1	D	K	lx17	L1	P	E	lx17:L1:D:K-lx17:L1:P:E	10.0433	-127.729	147.816	1
WT	L1	D	K	lx17	L1	P	E	WT:L1:D:K-lx17:L1:P:E	14.04	-123.732	151.812	1
lx17	L2	D	K	lx17	L1	P	E	lx17:L2:D:K-lx17:L1:P:E	5.63333	-132.139	143.406	1
WT	L2	D	K	lx17	L1	P	E	WT:L2:D:K-lx17:L1:P:E	3.74	-134.032	141.512	1
lx17	L3	D	K	lx17	L1	P	E	lx17:L3:D:K-lx17:L1:P:E	-11.97	-149.742	125.802	1
WT	L3	D	K	lx17	L1	P	E	WT:L3:D:K-lx17:L1:P:E	-24.6133	-162.386	113.159	1
lx17	L1	P	K	lx17	L1	P	E	lx17:L1:P:K-lx17:L1:P:E	-15.05	-152.822	122.722	1
WT	L1	P	K	lx17	L1	P	E	WT:L1:P:K-lx17:L1:P:E	-43.7733	-181.546	93.9991	0.999847
lx17	L2	P	K	lx17	L1	P	E	lx17:L2:P:K-lx17:L1:P:E	-15.9	-153.672	121.873	1
WT	L2	P	K	lx17	L1	P	E	WT:L2:P:K-lx17:L1:P:E	-37.47	-175.242	100.302	0.999988
lx17	L3	P	K	lx17	L1	P	E	lx17:L3:P:K-lx17:L1:P:E	6.74	-131.032	144.512	1
WT	L3	P	K	lx17	L1	P	E	WT:L3:P:K-lx17:L1:P:E	-3.35333	-141.126	134.419	1
lx17	L2	P	E	WT	L1	P	E	lx17:L2:P:E-WT:L1:P:E	110.883	-26.8891	248.656	0.278048
WT	L2	P	E	WT	L1	P	E	WT:L2:P:E-WT:L1:P:E	21.5033	-116.269	159.276	1
lx17	L3	P	E	WT	L1	P	E	lx17:L3:P:E-WT:L1:P:E	148.643	10.8709	286.416	0.021772
WT	L3	P	E	WT	L1	P	E	WT:L3:P:E-WT:L1:P:E	109.833	-27.9391	247.606	0.293637
lx17	L1	D	K	WT	L1	P	E	lx17:L1:D:K-WT:L1:P:E	68.86	-68.9125	206.632	0.950484
WT	L1	D	K	WT	L1	P	E	WT:L1:D:K-WT:L1:P:E	72.8567	-64.9158	210.629	0.918044
lx17	L2	D	K	WT	L1	P	E	lx17:L2:D:K-WT:L1:P:E	64.45	-73.3225	202.222	0.974315
WT	L2	D	K	WT	L1	P	E	WT:L2:D:K-WT:L1:P:E	62.5567	-75.2158	200.329	0.981318
lx17	L3	D	K	WT	L1	P	E	lx17:L3:D:K-WT:L1:P:E	46.8467	-90.9258	184.619	0.999566
WT	L3	D	K	WT	L1	P	E	WT:L3:D:K-WT:L1:P:E	34.2033	-103.569	171.976	0.999998
lx17	L1	P	K	WT	L1	P	E	lx17:L1:P:K-WT:L1:P:E	43.7667	-94.0058	181.539	0.999847
WT	L1	P	K	WT	L1	P	E	WT:L1:P:K-WT:L1:P:E	15.0433	-122.729	152.816	1
lx17	L2	P	K	WT	L1	P	E	lx17:L2:P:K-WT:L1:P:E	42.9167	-94.8558	180.689	0.999888
WT	L2	P	K	WT	L1	P	E	WT:L2:P:K-WT:L1:P:E	21.3467	-116.426	159.119	1
lx17	L3	P	K	WT	L1	P	E	lx17:L3:P:K-WT:L1:P:E	65.5567	-72.2158	203.329	0.969387
WT	L3	P	K	WT	L1	P	E	WT:L3:P:K-WT:L1:P:E	55.4633	-82.3091	193.236	0.995495
WT	L2	P	E	lx17	L2	P	E	WT:L2:P:E-lx17:L2:P:E	-89.38	-227.152	48.3925	0.670145
lx17	L3	P	E	lx17	L2	P	E	lx17:L3:P:E-lx17:L2:P:E	37.76	-100.012	175.532	0.999987
WT	L3	P	E	lx17	L2	P	E	WT:L3:P:E-lx17:L2:P:E	-1.05	-138.822	136.722	1
lx17	L1	D	K	lx17	L2	P	E	lx17:L1:D:K-lx17:L2:P:E	-42.0233	-179.796	95.7491	0.99992
WT	L1	D	K	lx17	L2	P	E	WT:L1:D:K-lx17:L2:P:E	-38.0267	-175.799	99.7458	0.999985
lx17	L2	D	K	lx17	L2	P	E	lx17:L2:D:K-lx17:L2:P:E	-46.4333	-184.206	91.3391	0.99962
WT	L2	D	K	lx17	L2	P	E	WT:L2:D:K-lx17:L2:P:E	-48.3267	-186.099	89.4458	0.999313
lx17	L3	D	K	lx17	L2	P	E	lx17:L3:D:K-lx17:L2:P:E	-64.0367	-201.809	73.7358	0.975992
WT	L3	D	K	lx17	L2	P	E	WT:L3:D:K-lx17:L2:P:E	-76.68	-214.452	61.0925	0.876262
lx17	L1	P	K	lx17	L2	P	E	lx17:L1:P:K-lx17:L2:P:E	-67.1167	-204.889	70.6558	0.961283
WT	L1	P	K	lx17	L2	P	E	WT:L1:P:K-lx17:L2:P:E	-95.84	-233.612	41.9325	0.543675
lx17	L2	P	K	lx17	L2	P	E	lx17:L2:P:K-lx17:L2:P:E	-67.9667	-205.739	69.8058	0.956257
WT	L2	P	K	lx17	L2	P	E	WT:L2:P:K-lx17:L2:P:E	-89.5367	-227.309	48.2358	0.667146
lx17	L3	P	K	lx17	L2	P	E	lx17:L3:P:K-lx17:L2:P:E	-45.3267	-183.099	92.4458	0.999737
WT	L3	P	K	lx17	L2	P	E	WT:L3:P:K-lx17:L2:P:E	-55.42	-193.192	82.3525	0.99554
lx17	L3	P	E	WT	L2	P	E	lx17:L3:P:E-WT:L2:P:E	127.14	-10.6325	264.913	0.105273
WT	L3	P	E	WT	L2	P	E	WT:L3:P:E-WT:L2:P:E	88.33	-49.4425	226.102	0.690067
lx17	L1	D	K	WT	L2	P	E	lx17:L1:D:K-WT:L2:P:E	47.3567	-90.4158	185.129	0.99949
WT	L1	D	K	WT	L2	P	E	WT:L1:D:K-WT:L2:P:E	51.3533	-86.4191	189.126	0.998376
lx17	L2	D	K	WT	L2	P	E	lx17:L2:D:K-WT:L2:P:E	42.9467	-94.8258	180.719	0.999887
WT	L2	D	K	WT	L2	P	E	WT:L2:D:K-WT:L2:P:E	41.0533	-96.7191	178.826	0.999946
lx17	L3	D	K	WT	L2	P	E	lx17:L3:D:K-WT:L2:P:E	25.3433	-112.429	163.116	1
WT	L3	D	K	WT	L2	P	E	WT:L3:D:K-WT:L2:P:E	12.7	-125.072	150.472	1
lx17	L1	P	K	WT	L2	P	E	lx17:L1:P:K-WT:L2:P:E	22.2633	-115.509	160.036	1
WT	L1	P	K	WT	L2	P	E	WT:L1:P:K-WT:L2:P:E	-6.46	-144.232	131.312	1
lx17	L2	P	K	WT	L2	P	E	lx17:L2:P:K-WT:L2:P:E	21.4133	-116.359	159.186	1
WT	L2	P	K	WT	L2	P	E	WT:L2:P:K-WT:L2:P:E	-0.15667	-137.929	137.616	1
lx17	L3	P	K	WT	L2	P	E	lx17:L3:P:K-WT:L2:P:E	44.0533	-93.7191	181.826	0.999831
WT	L3	P	K	WT	L2	P	E	WT:L3:P:K-WT:L2:P:E	33.96	-103.812	171.732	0.999998
WT	L3	P	E	lx17	L3	P	E	WT:L3:P:E-lx17:L3:P:E	-38.81	-176.582	98.9625	0.999979
lx17	L1	D	K	lx17	L3	P	E	lx17:L1:D:K-lx17:L3:P:E	-79.7833	-217.556	57.9891	0.834607
WT	L1	D	K	lx17	L3	P	E	WT:L1:D:K-lx17:L3:P:E	-75.7867	-213.559	61.9858	0.886982
lx17	L2	D	K	lx17	L3	P	E	lx17:L2:D:K-lx17:L3:P:E	-84.1933	-221.966	53.5791	0.76467
WT	L2	D	K	lx17	L3	P	E	WT:L2:D:K-lx17:L3:P:E	-86.0867	-223.859	51.6858	0.73141
lx17	L3	D	K	lx17	L3	P	E	lx17:L3:D:K-lx17:L3:P:E	-101.797	-239.569	35.9758	0.429384
WT	L3	D	K	lx17	L3	P	E	WT:L3:D:K-lx17:L3:P:E	-114.44	-252.212	23.3325	0.22932
lx17	L1	P	K	lx17	L3	P	E	lx17:L1:P:K-lx17:L3:P:E	-104.877	-242.649	32.8958	0.374195
WT	L1	P	K	lx17	L3	P	E	WT:L1:P:K-lx17:L3:P:E	-133.6	-271.372	4.17247	0.067566
lx17	L2	P	K	lx17	L3	P	E	lx17:L2:P:K-lx17:L3:P:E	-105.727	-243.499	32.0458	0.359608
WT	L2	P	K	lx17	L3	P	E	WT:L2:P:K-lx17:L3:P:E	-127.297	-265.069	10.4758	0.104183
lx17	L3	P	K	lx17	L3	P	E	lx17:L3:P:K-lx17:L3:P:E	-83.0867	-220.859	54.6858	0.783285
WT	L3	P	K	lx17	L3	P	E	WT:L3:P:K-lx17:L3:P:E	-93.18	-230.952	44.5925	0.596136
lx17	L1	D	K	WT	L3	P	E	lx17:L1:D:K-WT:L3:P:E	-40.9733	-178.746	96.7991	0.999947
WT	L1	D	K	WT	L3	P	E	WT:L1:D:K-WT:L3:P:E	-36.9767	-174.749	100.796	0.999991
lx17	L2	D	K	WT	L3	P	E	lx17:L2:D:K-WT:L3:P:E	-45.3833	-183.156	92.3891	0.999732
WT	L2	D	K	WT	L3	P	E	WT:L2:D:K-WT:L3:P:E	-47.2767	-185.049	90.4958	0.999503
lx17	L3	D	K	WT	L3	P	E	lx17:L3:D:K-WT:L3:P:E	-62.9867	-200.759	74.7858	0.979875
WT	L3	D	K	WT	L3	P	E	WT:L3:D:K-WT:L3:P:E	-75.63	-213.402	62.1425	0.888802
lx17	L1	P	K	WT	L3	P	E	lx17:L1:P:K-WT:L3:P:E	-66.0667	-203.839	71.7058	0.966892
WT	L1	P	K	WT	L3	P	E	WT:L1:P:K-WT:L3:P:E	-94.79	-232.562	42.9825	0.564369
lx17	L2	P	K	WT	L3	P	E	lx17:L2:P:K-WT:L3:P:E	-66.9167	-204.689	70.8558	0.962401
WT	L2	P	K	WT	L3	P	E	WT:L2:P:K-WT:L3:P:E	-88.4867	-226.259	49.2858	0.687115
lx17	L3	P	K	WT	L3	P	E	lx17:L3:P:K-WT:L3:P:E	-44.2767	-182.049	93.4958	0.999817
WT	L3	P	K	WT	L3	P	E	WT:L3:P:K-WT:L3:P:E	-54.37	-192.142	83.4025	0.996512
WT	L1	D	K	lx17	L1	D	K	WT:L1:D:K-lx17:L1:D:K	3.99667	-133.776	141.769	1
lx17	L2	D	K	lx17	L1	D	K	lx17:L2:D:K-lx17:L1:D:K	-4.41	-142.182	133.363	1
WT	L2	D	K	lx17	L1	D	K	WT:L2:D:K-lx17:L1:D:K	-6.30333	-144.076	131.469	1
lx17	L3	D	K	lx17	L1	D	K	lx17:L3:D:K-lx17:L1:D:K	-22.0133	-159.786	115.759	1
WT	L3	D	K	lx17	L1	D	K	WT:L3:D:K-lx17:L1:D:K	-34.6567	-172.429	103.116	0.999997
lx17	L1	P	K	lx17	L1	D	K	lx17:L1:P:K-lx17:L1:D:K	-25.0933	-162.866	112.679	1
WT	L1	P	K	lx17	L1	D	K	WT:L1:P:K-lx17:L1:D:K	-53.8167	-191.589	83.9558	0.996948
lx17	L2	P	K	lx17	L1	D	K	lx17:L2:P:K-lx17:L1:D:K	-25.9433	-163.716	111.829	1
WT	L2	P	K	lx17	L1	D	K	WT:L2:P:K-lx17:L1:D:K	-47.5133	-185.286	90.2591	0.999465
lx17	L3	P	K	lx17	L1	D	K	lx17:L3:P:K-lx17:L1:D:K	-3.30333	-141.076	134.469	1
WT	L3	P	K	lx17	L1	D	K	WT:L3:P:K-lx17:L1:D:K	-13.3967	-151.169	124.376	1
lx17	L2	D	K	WT	L1	D	K	lx17:L2:D:K-WT:L1:D:K	-8.40667	-146.179	129.366	1
WT	L2	D	K	WT	L1	D	K	WT:L2:D:K-WT:L1:D:K	-10.3	-148.072	127.472	1
lx17	L3	D	K	WT	L1	D	K	lx17:L3:D:K-WT:L1:D:K	-26.01	-163.782	111.763	1
WT	L3	D	K	WT	L1	D	K	WT:L3:D:K-WT:L1:D:K	-38.6533	-176.426	99.1191	0.99998
lx17	L1	P	K	WT	L1	D	K	lx17:L1:P:K-WT:L1:D:K	-29.09	-166.862	108.683	1
WT	L1	P	K	WT	L1	D	K	WT:L1:P:K-WT:L1:D:K	-57.8133	-195.586	79.9591	0.992462
lx17	L2	P	K	WT	L1	D	K	lx17:L2:P:K-WT:L1:D:K	-29.94	-167.712	107.832	1
WT	L2	P	K	WT	L1	D	K	WT:L2:P:K-WT:L1:D:K	-51.51	-189.282	86.2625	0.998306
lx17	L3	P	K	WT	L1	D	K	lx17:L3:P:K-WT:L1:D:K	-7.3	-145.072	130.472	1
WT	L3	P	K	WT	L1	D	K	WT:L3:P:K-WT:L1:D:K	-17.3933	-155.166	120.379	1
WT	L2	D	K	lx17	L2	D	K	WT:L2:D:K-lx17:L2:D:K	-1.89333	-139.666	135.879	1
lx17	L3	D	K	lx17	L2	D	K	lx17:L3:D:K-lx17:L2:D:K	-17.6033	-155.376	120.169	1
WT	L3	D	K	lx17	L2	D	K	WT:L3:D:K-lx17:L2:D:K	-30.2467	-168.019	107.526	1
lx17	L1	P	K	lx17	L2	D	K	lx17:L1:P:K-lx17:L2:D:K	-20.6833	-158.456	117.089	1
WT	L1	P	K	lx17	L2	D	K	WT:L1:P:K-lx17:L2:D:K	-49.4067	-187.179	88.3658	0.999056
lx17	L2	P	K	lx17	L2	D	K	lx17:L2:P:K-lx17:L2:D:K	-21.5333	-159.306	116.239	1
WT	L2	P	K	lx17	L2	D	K	WT:L2:P:K-lx17:L2:D:K	-43.1033	-180.876	94.6691	0.99988
lx17	L3	P	K	lx17	L2	D	K	lx17:L3:P:K-lx17:L2:D:K	1.10667	-136.666	138.879	1
WT	L3	P	K	lx17	L2	D	K	WT:L3:P:K-lx17:L2:D:K	-8.98667	-146.759	128.786	1
lx17	L3	D	K	WT	L2	D	K	lx17:L3:D:K-WT:L2:D:K	-15.71	-153.482	122.062	1
WT	L3	D	K	WT	L2	D	K	WT:L3:D:K-WT:L2:D:K	-28.3533	-166.126	109.419	1
lx17	L1	P	K	WT	L2	D	K	lx17:L1:P:K-WT:L2:D:K	-18.79	-156.562	118.983	1
WT	L1	P	K	WT	L2	D	K	WT:L1:P:K-WT:L2:D:K	-47.5133	-185.286	90.2591	0.999465
lx17	L2	P	K	WT	L2	D	K	lx17:L2:P:K-WT:L2:D:K	-19.64	-157.412	118.132	1
WT	L2	P	K	WT	L2	D	K	WT:L2:P:K-WT:L2:D:K	-41.21	-178.982	96.5625	0.999942
lx17	L3	P	K	WT	L2	D	K	lx17:L3:P:K-WT:L2:D:K	3	-134.772	140.773	1
WT	L3	P	K	WT	L2	D	K	WT:L3:P:K-WT:L2:D:K	-7.09333	-144.866	130.679	1
WT	L3	D	K	lx17	L3	D	K	WT:L3:D:K-lx17:L3:D:K	-12.6433	-150.416	125.129	1
lx17	L1	P	K	lx17	L3	D	K	lx17:L1:P:K-lx17:L3:D:K	-3.08	-140.852	134.692	1
WT	L1	P	K	lx17	L3	D	K	WT:L1:P:K-lx17:L3:D:K	-31.8033	-169.576	105.969	0.999999
lx17	L2	P	K	lx17	L3	D	K	lx17:L2:P:K-lx17:L3:D:K	-3.93	-141.702	133.843	1
WT	L2	P	K	lx17	L3	D	K	WT:L2:P:K-lx17:L3:D:K	-25.5	-163.272	112.272	1
lx17	L3	P	K	lx17	L3	D	K	lx17:L3:P:K-lx17:L3:D:K	18.71	-119.062	156.482	1
WT	L3	P	K	lx17	L3	D	K	WT:L3:P:K-lx17:L3:D:K	8.61667	-129.156	146.389	1
lx17	L1	P	K	WT	L3	D	K	lx17:L1:P:K-WT:L3:D:K	9.56333	-128.209	147.336	1
WT	L1	P	K	WT	L3	D	K	WT:L1:P:K-WT:L3:D:K	-19.16	-156.932	118.612	1
lx17	L2	P	K	WT	L3	D	K	lx17:L2:P:K-WT:L3:D:K	8.71333	-129.059	146.486	1
WT	L2	P	K	WT	L3	D	K	WT:L2:P:K-WT:L3:D:K	-12.8567	-150.629	124.916	1
lx17	L3	P	K	WT	L3	D	K	lx17:L3:P:K-WT:L3:D:K	31.3533	-106.419	169.126	1
WT	L3	P	K	WT	L3	D	K	WT:L3:P:K-WT:L3:D:K	21.26	-116.512	159.032	1
WT	L1	P	K	lx17	L1	P	K	WT:L1:P:K-lx17:L1:P:K	-28.7233	-166.496	109.049	1
lx17	L2	P	K	lx17	L1	P	K	lx17:L2:P:K-lx17:L1:P:K	-0.85	-138.622	136.923	1
WT	L2	P	K	lx17	L1	P	K	WT:L2:P:K-lx17:L1:P:K	-22.42	-160.192	115.353	1
lx17	L3	P	K	lx17	L1	P	K	lx17:L3:P:K-lx17:L1:P:K	21.79	-115.982	159.562	1
WT	L3	P	K	lx17	L1	P	K	WT:L3:P:K-lx17:L1:P:K	11.6967	-126.076	149.469	1
lx17	L2	P	K	WT	L1	P	K	lx17:L2:P:K-WT:L1:P:K	27.8733	-109.899	165.646	1
WT	L2	P	K	WT	L1	P	K	WT:L2:P:K-WT:L1:P:K	6.30333	-131.469	144.076	1
lx17	L3	P	K	WT	L1	P	K	lx17:L3:P:K-WT:L1:P:K	50.5133	-87.2591	188.286	0.998708
WT	L3	P	K	WT	L1	P	K	WT:L3:P:K-WT:L1:P:K	40.42	-97.3525	178.192	0.999958
WT	L2	P	K	lx17	L2	P	K	WT:L2:P:K-lx17:L2:P:K	-21.57	-159.342	116.203	1
lx17	L3	P	K	lx17	L2	P	K	lx17:L3:P:K-lx17:L2:P:K	22.64	-115.132	160.412	1
WT	L3	P	K	lx17	L2	P	K	WT:L3:P:K-lx17:L2:P:K	12.5467	-125.226	150.319	1
lx17	L3	P	K	WT	L2	P	K	lx17:L3:P:K-WT:L2:P:K	44.21	-93.5625	181.982	0.999821
WT	L3	P	K	WT	L2	P	K	WT:L3:P:K-WT:L2:P:K	34.1167	-103.656	171.889	0.999998
WT	L3	P	K	lx17	L3	P	K	WT:L3:P:K-lx17:L3:P:K	-10.0933	-147.866	127.679	1

## Sheet: ACO1_wt_control
	leaf.zone.diff	leaf.zone.lwr	leaf.zone.upr	p-value
L2:D-L1:D	0.476667	-4.49457	5.4479	0.999406
L3:D-L1:D	-1.00333	-5.97457	3.9679	0.981183
L1:P-L1:D	-2.32333	-7.29457	2.6479	0.6308
L2:P-L1:D	-1.75667	-6.7279	3.21457	0.834864
L3:P-L1:D	-0.673333	-5.64457	4.2979	0.996914
L3:D-L2:D	-1.48	-6.45124	3.49124	0.909269
L1:P-L2:D	-2.8	-7.77124	2.17124	0.450564
L2:P-L2:D	-2.23333	-7.20457	2.7379	0.665631
L3:P-L2:D	-1.15	-6.12124	3.82124	0.966399
L1:P-L3:D	-1.32	-6.29124	3.65124	0.941334
L2:P-L3:D	-0.753333	-5.72457	4.2179	0.994798
L3:P-L3:D	0.33	-4.64124	5.30124	0.999902
L2:P-L1:P	0.566667	-4.40457	5.5379	0.998636
L3:P-L1:P	1.65	-3.32124	6.62124	0.866229
L3:P-L2:P	1.08333	-3.8879	6.05457	0.973849

## Sheet: ACO1_wt_ethylene
	leaf.zone.diff	leaf.zone.lwr	leaf.zone.upr	p-value
L2:D-L1:D	-0.49	-92.9442	91.9642	1
L3:D-L1:D	52.69	-39.7642	145.144	0.438853
L1:P-L1:D	39.4467	-53.0075	131.901	0.708426
L2:P-L1:D	52.6733	-39.7808	145.128	0.439168
L3:P-L1:D	100.95	8.49582	193.404	0.0297353
L3:D-L2:D	53.18	-39.2742	145.634	0.429649
L1:P-L2:D	39.9367	-52.5175	132.391	0.698481
L2:P-L2:D	53.1633	-39.2908	145.618	0.429961
L3:P-L2:D	101.44	8.98582	193.894	0.0288541
L1:P-L3:D	-13.2433	-105.698	79.2108	0.995993
L2:P-L3:D	-0.0166667	-92.4708	92.4375	1
L3:P-L3:D	48.26	-44.1942	140.714	0.526048
L2:P-L1:P	13.2267	-79.2275	105.681	0.996016
L3:P-L1:P	61.5033	-30.9508	153.958	0.290776
L3:P-L2:P	48.2767	-44.1775	140.731	0.525708

## Sheet: ACO1_17_control
	leaf.zone.diff	leaf.zone.lwr	leaf.zone.upr	p-value
L2:D-L1:D	-0.613333	-12.9473	11.7206	0.999976
L3:D-L1:D	4.65	-7.68396	16.984	0.796919
L1:P-L1:D	-0.263333	-12.5973	12.0706	1
L2:P-L1:D	-2.40333	-14.7373	9.93063	0.983857
L3:P-L1:D	-0.29	-12.624	12.044	0.999999
L3:D-L2:D	5.26333	-7.07063	17.5973	0.70829
L1:P-L2:D	0.35	-11.984	12.684	0.999999
L2:P-L2:D	-1.79	-14.124	10.544	0.995741
L3:P-L2:D	0.323333	-12.0106	12.6573	0.999999
L1:P-L3:D	-4.91333	-17.2473	7.42063	0.760092
L2:P-L3:D	-7.05333	-19.3873	5.28063	0.43544
L3:P-L3:D	-4.94	-17.274	7.39396	0.756248
L2:P-L1:P	-2.14	-14.474	10.194	0.990359
L3:P-L1:P	-0.0266667	-12.3606	12.3073	1
L3:P-L2:P	2.11333	-10.2206	14.4473	0.990889

## Sheet: ACO1_17_ethylene
	leaf.zone.diff	leaf.zone.lwr	leaf.zone.upr	p-value
L2:D-L1:D	27.6633	-104.414	159.741	0.977919
L3:D-L1:D	158.017	25.939	290.094	0.0164324
L1:P-L1:D	61.4533	-70.6243	193.531	0.634802
L2:P-L1:D	40.2633	-91.8143	172.341	0.901037
L3:P-L1:D	82.2667	-49.811	214.344	0.351789
L3:D-L2:D	130.353	-1.72434	262.431	0.0538057
L1:P-L2:D	33.79	-98.2877	165.868	0.949361
L2:P-L2:D	12.6	-119.478	144.678	0.999421
L3:P-L2:D	54.6033	-77.4743	186.681	0.732938
L1:P-L3:D	-96.5633	-228.641	35.5143	0.211959
L2:P-L3:D	-117.753	-249.831	14.3243	0.0913482
L3:P-L3:D	-75.75	-207.828	56.3277	0.432552
L2:P-L1:P	-21.19	-153.268	110.888	0.993241
L3:P-L1:P	20.8133	-111.264	152.891	0.993773
L3:P-L2:P	42.0033	-90.0743	174.081	0.884787

## Sheet: ACO4_wt_control
	leaf.zone.diff	leaf.zone.lwr	leaf.zone.upr	p-value
L2:D-L1:D	-10.3	-59.7218	39.1218	0.978385
L3:D-L1:D	-38.6533	-88.0751	10.7685	0.163699
L1:P-L1:D	-57.8133	-107.235	-8.39152	0.0191071
L2:P-L1:D	-51.51	-100.932	-2.08819	0.0393953
L3:P-L1:D	-17.3933	-66.8151	32.0285	0.83705
L3:D-L2:D	-28.3533	-77.7751	21.0685	0.432249
L1:P-L2:D	-47.5133	-96.9351	1.90848	0.0620829
L2:P-L2:D	-41.21	-90.6318	8.21181	0.124763
L3:P-L2:D	-7.09333	-56.5151	42.3285	0.995955
L1:P-L3:D	-19.16	-68.5818	30.2618	0.778776
L2:P-L3:D	-12.8567	-62.2785	36.5651	0.945887
L3:P-L3:D	21.26	-28.1618	70.6818	0.701843
L2:P-L1:P	6.30333	-43.1185	55.7251	0.997675
L3:P-L1:P	40.42	-9.00181	89.8418	0.135808
L3:P-L2:P	34.1167	-15.3051	83.5385	0.258474

## Sheet: ACO4_wt_ethylene
	leaf.zone.diff	leaf.zone.lwr	leaf.zone.upr	p-value
L2:D-L1:D	1.33667	-50.5508	53.2241	0.999999
L3:D-L1:D	10.9	-40.9875	62.7875	0.977636
L1:P-L1:D	30.8133	-21.0741	82.7008	0.398101
L2:P-L1:D	52.3167	0.429186	104.204	0.0477255
L3:P-L1:D	140.647	88.7592	192.534	1.13949e-05
L3:D-L2:D	9.56333	-42.3241	61.4508	0.98737
L1:P-L2:D	29.4767	-22.4108	81.3641	0.442029
L2:P-L2:D	50.98	-0.907481	102.867	0.0551608
L3:P-L2:D	139.31	87.4225	191.197	1.25942e-05
L1:P-L3:D	19.9133	-31.9741	71.8008	0.785477
L2:P-L3:D	41.4167	-10.4708	93.3041	0.150576
L3:P-L3:D	129.747	77.8592	181.634	2.63265e-05
L2:P-L1:P	21.5033	-30.3841	73.3908	0.731099
L3:P-L1:P	109.833	57.9459	161.721	0.000139193
L3:P-L2:P	88.33	36.4425	140.217	0.0010449

## Sheet: ACO4_17_control
	leaf.zone.diff	leaf.zone.lwr	leaf.zone.upr	p-value
L2:D-L1:D	-4.41	-91.4994	82.6794	0.999974
L3:D-L1:D	-22.0133	-109.103	65.0761	0.951747
L1:P-L1:D	-25.0933	-112.183	61.9961	0.919685
L2:P-L1:D	-25.9433	-113.033	61.1461	0.909066
L3:P-L1:D	-3.30333	-90.3928	83.7861	0.999994
L3:D-L2:D	-17.6033	-104.693	69.4861	0.98106
L1:P-L2:D	-20.6833	-107.773	66.4061	0.962541
L2:P-L2:D	-21.5333	-108.623	65.5561	0.955849
L3:P-L2:D	1.10667	-85.9828	88.1961	1
L1:P-L3:D	-3.08	-90.1694	84.0094	0.999996
L2:P-L3:D	-3.93	-91.0194	83.1594	0.999985
L3:P-L3:D	18.71	-68.3794	105.799	0.975386
L2:P-L1:P	-0.85	-87.9394	86.2394	1
L3:P-L1:P	21.79	-65.2994	108.879	0.953685
L3:P-L2:P	22.64	-64.4494	109.729	0.946034

## Sheet: ACO4_17_ethylene
	leaf.zone.diff	leaf.zone.lwr	leaf.zone.upr	p-value
L2:D-L1:D	5.05333	-206.934	217.041	0.999999
L3:D-L1:D	69.6667	-142.321	281.654	0.870732
L1:P-L1:D	67.48	-144.508	279.468	0.884401
L2:P-L1:D	119.547	-92.4411	331.534	0.449342
L3:P-L1:D	157.307	-54.6811	369.294	0.200706
L3:D-L2:D	64.6133	-147.374	276.601	0.901095
L1:P-L2:D	62.4267	-149.561	274.414	0.912863
L2:P-L2:D	114.493	-97.4944	326.481	0.492346
L3:P-L2:D	152.253	-59.7344	364.241	0.22587
L1:P-L3:D	-2.18667	-214.174	209.801	1
L2:P-L3:D	49.88	-162.108	261.868	0.963949
L3:P-L3:D	87.64	-124.348	299.628	0.732935
L2:P-L1:P	52.0667	-159.921	264.054	0.957027
L3:P-L1:P	89.8267	-122.161	301.814	0.713887
L3:P-L2:P	37.76	-174.228	249.748	0.989153
